# Supplementary material for: GIS-Based Multi-Criteria Analysis Method for Assessment of Lake Ecosystems Degradation—Case Study in Romania
Source: Int J Environ Res Public Health. 2021 May 31;18(11):5915. doi: 10.3390/ijerph18115915 (PMC8198268; doi:10.3390/ijerph18115915)
Supplement: Supplementary file 1 [file ijerph-18-05915-s001.zip]

Archive with 1 entries (1 files):
- ijerph-1198632-supplementary.pdf
